# Supplementary material for: Fusarium: more than a node or a foot-shaped basal cell
Source: Stud Mycol. 2021 Aug 17;98:100116. doi: 10.1016/j.simyco.2021.100116 (PMC8379525; doi:10.1016/j.simyco.2021.100116)
Supplement: Multimedia component 1 [file mmc1.xlsx]

## Sheet: Supplementary Table S1
Supplementary Table S1. Node support (bootstrap, BS) for F1, F2 and F3 according to Geiser et al. (2021) and replicates in this study.
Gene partition		Node F1 (IC=0.19/ICA=0.33, gCF = 63.2 %)				Node F2 (IC=0.65/ICA=0.44, gCF=73.7 %)				Node F3 (Gibberella IC=1.00/ICA=1.00) gCF = 100 %
		Geiser et al. (2021) Ufast BS	This study			Geiser et al. (2021) Ufast BS	This study			Geiser et al. (2021) Ufast BS	This study
			IQTREE Ufast BS		RAxML BS		IQTREE Ufast BS		RAxML BS		IQTREE Ufast BS		RAxML BS
			BIC model	AIC model			BIC model	AIC model			BIC model	AIC model
1	acl1	91	94	97	63	Not present	Not present	Not present	Not present	100	100	100	97
2	act1	1001	94	1001	01	88	88	86	64	100	100	100	99
3	cal1	852	94	852	Not present2	66	Not present	Not present	29	99	100	99	71
4	cpr1	78	86	84	36	Not present	Not present	40	Not present	100	100	100	100
5	dpa1	85	84	83	74	100	100	100	100	100	100	100	100
6	dpe1	1001	1001	1001	01	100	100	100	100	100	100	100	100
7	fas1	100	98	99	99	100	100	100	100	100	100	100	100
8	fas2	88	84	92	81	100	100	100	100	100	100	100	100
9	ku70	1001	1001	1001	59	100	100	100	97	100	100	100	100
10	lcb2	99	99	99	93	99	99	99	90	100	100	100	100
11	mcm7	85	85	87	65	100	100	100	100	100	100	100	100
12	pgk1	1001	1001	1001	01	65	58	68	29	100	100	100	100
13	rpb1	97	94	95	87	100	100	100	100	100	100	100	100
14	rpb2	93	94	91	75	100	100	100	100	100	100	100	100
15	tef1	1001	1001	1001	01	Not present1	Not present1	Not present1	Not present1	100	100	100	99
16	top1	100	100	100	100	99	100	100	100	100	100	100	100
17	tsr1	98	98	97	85	98	95	96	86	100	100	100	100
18	tub1	95	99	98	58	92	92	95	41	100	100	100	95
19	tub2	1001	1001	1001	01	Not present1	Not present	Not present	Not present1	97	94	89	Not present
acl1 = ATP citrate lyase large subunit; act1 = Actin; cal1 = Calmodulin; cpr1 = Cytochrome P450 reductase; dpa1 = DNA polymerase alpha subunit; dpe1 = DNA polymerase epsilon subunit; fas1 = Fatty acid synthase alpha subunit; fas2 = Fatty acid synthase beta subunit; ku70 = ATP-dependent DNA helicase II; lcb2 = Sphinganine palmitoyl transferase subunit 2; mcm7 = DNA replication licensing factor; pg…
		Incongruent or node not present: 1 = Neonectria inside Fusarium; 2 = Beauveria bassiana inside Fusarium
		Unsupported nodes (Ufast BS < 95% and RAxML BS > 70%)
		Supported nodes
