# Supplementary material for: Fusarium: more than a node or a foot-shaped basal cell
Source: Stud Mycol. 2021 Aug 17;98:100116. doi: 10.1016/j.simyco.2021.100116 (PMC8379525; doi:10.1016/j.simyco.2021.100116)
Supplement: Multimedia component 2 [file mmc2.xlsx]

## Sheet: Supplementary Table S2
Supplementary Table S2. Selected secondary metabolites from Fusarium, Neocosmospora and allied fusarioid genera.
Secondary metabolites	Species	References
7-Demethylfusarin C-20 alcohol, 7-Demethylfusarin 8Z C-20 alcohol	Neocosmospora sp.	Kyekyeku et al. (2017)
Antibiotic BE 29602	?Fusarium sp.	Okada et al. (1996)
Antibiotic JM 47	?Fusarium sp.	Jiang et al. (2002)
Apicidin	Fusarium s.str. spp.	Darkin-Rattray et al. (1996)
Apicidin F	Fusarium s.str. sp.	Von Bargen et al. (2013)
Aurofusarin	Fusarium s.str spp.	Munkvold (2017)
Balanol	Fusicolla spp.	Ohshima et al. (1994)
Beauvericin	Fusarium s.str spp.	Munkvold (2017)
“Butenolide”	Fusarium s.str. spp.	Munkvold (2017)
Chaetochiversin C	Neocosmospora solani CBS 101018	Matsuo et al. (2020)
Chlamydosporol	Fusarium s.str spp.	Munkvold (2017)
Chrysogine	Fusarium s.str. spp.	Niederer et al. (1992), Hestbjerg et al. (2002), Thrane et al. (2004), Sørensen et al. (2009), Wollenberg et al. (2017)
Coculnol	Neocosmospora sp. and Talaromyces thailandensis co-culture	Nonaka et al. (2015)
Culmorin	Fusarium s.str spp.	Munkvold (2017)
Cyclonerodiol	Fusarium s.str spp.	Laurent et al. (1990), Lauren et al. (1992)
Cyclosporin A, C	Neocosmospora spp.	Nakajima et al. (1989), Sawai et al. (1981)
Cyclosporin B, D	Neocosmospora sp.	Fang et al. (1987)
Deoxynivalenol	Fusarium s.str. spp.	Yoshizawa & Morooka (1973)
Dimerumic acid = dimerum acid	Bisifusarium dimerum (originally identified as Fusarium dimerum var. pusillum)	Diekmann (1970)
Enniatin A and other enniatins	Fusarium s.str. spp.	Plattner et al. (1948), Munkvold (2017)
Equisetin	Fusarium s.str. spp.	Vesonder et al. (1979)
Fumonisins	Fusarium s.str. spp.	Bezuidenhout et al. (1988), Munkvold (2017)
Fusagerins, fungerins	Fusarium s.str. spp.	Wen et al. (2015)
Fusaproliferin	Fusarium s.str. spp.	Munkvold (2017)
Fusaprolifin A	Fusarium s.str.	Liu et al. (2013)
Fusapyrone	Fusarium s.str.	Evidente et al. (1994)
Fusaresters, fusariumin type I	Neocosmospora sp.	Gong et al. (2019), Choi et al. (2020)
Fusaric acid, fusaricates, fusolanones	Fusarium s.str. spp. in addition to Neocosmospora sp.	Bacon et al., (1996), Munkvold (2017), Liu et al. (2016b), Zhou et al. (2019)
Fusarielin A	Fusarium s.str.	Sørensen et al. (2013)
Fusarins	Fusarium s.str. spp.	Munkvold (2017)
Fusaripeptide A (and 2[(2-hydroxypropionyl)amino]benzamide	Fusarium s.str.	Ibrahim et al. (2018a)
Fusarisetin A	Fusarium s.str. sp.	Jang et al. (2011)
Fusarisolins, javanicin, dihydronaphthalenone B, fusarubin, 14-O-methyl-12-epi-1233B, (+)-solaniol	Neocosmospora spp.	Niu et al. (2019)
Fusariumin type I (close to Chaetochiversin C) and aigialomycin and pochonin F	Neocosmospora spp.	Yang et al. (2011)
Fusariumin type II (A-E), agripilol C, 4,5-dihydroblumenol	? Fusarium sp.	Liu et al. (2016a; 2018)
Fusariumin type III (A & B), asperterpenoid A, agathic acid, guignardone N, trametenolic acid	? Fusarium sp.	Yan et al. (2018)
Fusariumin type IV (CC), a steroid, a fusarester (called fusariumin D, a chaetochiversen like molecule)	? Neocosmospora sp.	Chen et al. (2019)
Fusopoltides, fusaspirols, fusosteride A	Neocosmospora sp.	Ariefta et al., (2019a, b), Chen et al. (2018)
Fusoxysporone	Fusarium s.str. sp.	Abraham & Hanssen (1992)
Fusaristatin A, cyclic pentapeptides, cyclohexidines	Albonectria rigidiuscula (Syn. Fusarium decemcellulare)	Li et al. (2016), Zhu et al. (2018)
Fusarithioamide A & B	Fusarium s.str. spp.	Ibrahim et al. (2018b)
Gibberellins	Fusarium s.str. spp.	Redemann and Meuli (1959), Desjardin et al. (2000), Malonek et al. (2005)
Indole acetic acid (IAA)	Bisifusarium dimerum, Bisifusarium delphinoides and Neocosmospora sp.	Reddy & Reddy (1992), Kulkarni et al. (2011, 2013)
Integracides	Fusarium s.str. spp.	Singh et al. (2003), Ibrahim et al. (2016), Dong et al. (2016)
Javanicins, fusarubins, lucilactaenes, (+)-solaniol, 9-desmethylherbarine, karuquinones, solaninaphthoquinones	Neocosmospora spp. (formerly Fusarium solani & Fusarium javanicum), Neocosmospora ambrosia	Arnstein and Cook (1947), Kimura et al. (1981), Kornsakulkarn et al. (2011), Takemoto et al. (2014), Tadpetch et al. (2015), Chowdhury et al. (2017), Kehelpannala et al. (2018), Choi et al. (2020), Maharjan et al. (2020)
Javanicins, fusarubins, novarubin, bostrycoidin	Albonectria rigidiuscula (as Fusarium decemcelllare)	Medentssev & Akimenko (1997)
Mangicol A	Fusarium s.str. spp.	Renner et al. (2000)
Marticin	Neocosmospora spp.	Pfiffner (1963), Roos (1977), Kurobane et al. (1980), Holenstein et al. (1983)
Moniliformin	Fusarium s.str. spp.	Frisvad (2018), Munkvold (2017)
Monocerin	Microcera sp.	Grove & Pople (1979)
Monocillin IV	Neocosmospora sp.	Gao et al. (2013)
Monorden A	Neocosmospora or Fusicolla sp.	Cutler et al. (1987), Oikawa et al. (1993)
Neocosmosin A	Neocosmospora sp.	Gao et al. (2013)
Neosansalvamide	Neocosmospora sp.	Lee & Lee (2012)
Neosolaniol, HT-2 toxin, NT-1, NT-2	Fusarium sporotrichioides (misidentified originally as Fusarium solani M-1-1)	Ueno et al. (1972, (1975), Ishii & Ueno, (1981); Ichinoe (1978), Marasas et al. (1984), O’Donnell et al. (2018)
Neovasifuranone A	Neocosmospora sp.	Furumoto et al. (1995)
Neovasinin	Neocosmospora sp.	Nakajima et al. (1987)
Neovasipyridone A	Neocosmospora sp.	Nakajima et al. (1995)
Neovasipyrone A	Neocosmospora sp.	Furumoto et al. (1995)
Nivalenol	Fusarium kyushuense and many other Fusarium spp. (misidenfied originally as Fusarium nivale)	Tatsuno et al. (1968), Ueno & Fukushima (1968), Lee and Mirocha (1984), O’Donnell et al. (2018)
Norjavanicin	Neocosmospora spp.	Kurobane et al. (1980), Roos (1977)
Novarubin	Neocosmospora sp.	Roos (1977)
Oxysporizoline	Fusarium sp.	Nenkep et al. (2016)
Parnafungin A1	Microcera larvarum	Parish et al. (2008)
Rigidiusculamides	Albonectria rigidiuscula	Li et al. (2009)
Solaniol*, T-2 toxin, diacetoxyscirpenol, neosolaniol	F. sporotrichioides and many other Fusarium s.str. spp. (misidentified originally as Fusarium solani M-1-1)	Ishii et al. (1971), Ishii and Ueno (1981), Ichinoe (1978), O’Donnell et al. (2018)
(+)-Solaniol**, bostrycoidin, fusarubin, javanicin, karuquinones	Neocosmospora solani & N. ambrosia (formerly Fusarium solani)	Arsenault (1968), Kehelpannala et al. (2018), Choi et al. (2020)
T-2 toxin and other trichothecenes	Fusarium s.str. spp.	Bamburg et al. (1968), Munkvold (2017)
Terpestacin	Fusarium sp.	Liu et al. (2013)
Vasinfectin A	Neocosmospora sp.	Furumoto et al. (1997)
Wortmannin	Fusarium sp.	Abbas et al. (1988), Thrane & Hansen (1995)
Zearalenone	Fusarium s.str. spp.	Urry et al. (1966), Munkvold (2017)
*Solaniol from Fusarium sporotrichioides and other fusaria is a trichothecene; **(+)-solaniol is a completely different molecule, a naphthoquinone, produced by Neocosmospora solani.
References:
Abbas HK, Mirocha CJ (1988). Isolation and purification of a hemorrhagic factor (wortmannin) from Fusarium oxysporum (N17B). Applied and Environmental Microbiology 54: 1268–1274.
Abraham WR, Hanssen HP (1992). Fusoxysporone-a new type of diterpene from Fusarium oxysporum. Tetrahedron 48: 10559–10562.
Ariefta NR, Nikamawanda HT, Aboski T, et al. (2019a). Fusaspirols A-D, novel oxaspirols derivatives from Fusarium solani B-18. Tetrahedron 75: 1371-1377.
Ariefta NR, Nikmawanda HT, Koseki T, et al. (2019b). Fusapoltides B-E, new polyketides isolated from Fusarium solani B-18. Tetrahedron Letters 60: 151–361.
Arnstein HRV, Cook AH (1947). Production of antibiotics by fungi. 3. Javanicin – an antibacterial pigment from Fusarium javanicum. Journal of the Chemical Society 1947: 1021–1028.
Arsenault GP (1968). Fungal metabolites. III. Quinones from Fusarium solani D2 purple and structure of (+)-solaniol. Tetrahedron 24: 4745–4749.
Bacon CW, Porter JK, Norred WP, et al. (1996) Production of fusaric acid by Fusarium species. Applied and Environmental Microbiology 62: 4039–4043.
Bamburg JR, Riggs NV, Strong FM (1968). The structures of toxins from two strains of Fusarium tricinctum. Tetrahedron 24: 3329–3336.
Bezuidenhout SC, Gelderblom WC, Gorst-Allman CP, et al. (1988). Structure elucidation of the fumonisins, mycotoxins from Fusarium moniliforme. Journal of the Chemical Society, Chemical Communications 11: 743–745.
Chen J, Bai X, Hua Y, et al. (2019). Fusariumins C and D, two novel antimicrobial agents from Fusarium oxysporum ZZP-R1 symbiotic on Rumex madaio Makina. Fitoterapia 134: 1–4.
Chen K, Sun W, Bie Q, et al. (2018). Fusopoltide A and fusosteride A, a polyketide with a pentalene[1,2-c]pyran ring system and a degraded steride, from the fungus Fusarium solani. Tetrahedron Letters 59: 2679–2682.
Choi HG, Song JH, Park M, et al. (2020). Neuroprotective gamma-pyrones from Fusarium solani JS-0169: Cell-based identification of active compounds and an informatics approach to predict the mechanism of action. Biomolecules 10: 91.
Chowdhury NS, Sohrab MH, Rana MS, et al. (2017). Cytotoxic naphthoquinones and azaanthraquionone derivatives from an endophytic Fusarium solani. Journal of Natural Products 80: 1173–1177.
Cutler HG, Arrendale RF., Springer JP, et al. (1987). Monorden from a novel source, Neocosmospora tenuicristata: Stereochemistry and plant growth regulatory properties. Agricultural and Biological Chemistry 51: 3331–3338.
Darkin-Rattray SJ, Gurnett AM, Myers RW, et al. (1996). Apicidin: a novel antiprotozoal agent that inhibits parasite histone deacetylase. Proceedings of the National Academy of Sciences of the United States of America 93: 13143–13147.
Desjardin AE, Mahandar HK, Slattner RP, et al. (2000). Fusarium species from Nepalese rice and production of mycotoxins and gibberellic acid by selected species. Applied and Environmental Microbiology 66: 1020–1025.
Diekmann H (1970). Metabolic products of microorganisms. 81. Occurrence and structures of coprogen B and dimerum acid. Archiv für Mikrobiologie 73: 65–76.
Dong JW, Cai L, Li XJ, et al. (2016). Production of a new triterpene sulfate metabolite sambacide by solid-state cultuvationof Fusarium sambucinum B10 using potato as substrate. Bioresource Technology 218: 1266–1270.
Evidente A, Conti L, Altomare C, et al. (1994). Fusapyrone and deoxyfusapyrone, two antifungal α‐pyrones from Fusarium semitectum. Natural Toxins 2: 4–13.
Fang JR, Ren LY, Tang XD, et al. (1987). Isolation and identification of cyclosporin D. Chinese Journal of Antibiotics 12: 279–282.
Frisvad JC (2018). A critical review of producers of small lactone mycotoxins: Patulin, penicillic acid and moniliformin. World Mycotoxin Journal 11: 73–100.
Furumoto T, Fukuyama K, Hamasaki T, et al. (1995). Neovasipyrones and neovasifuranones: Four new metabolites related to neovasinin, a phytotoxin of the fungus, Neocosmospora vasinfecta. Phytochemistry 40: 745–751.
Furumoto T, Hamasaki T, Nakajima H (1997). Vasinfectins A and B: new phytotoxins from Neocosmospora vasinfecta. Tetrahedron Letters 38: 5523–5524.
Gao J, Radwan MM, León F, et al. (2013). Neocosmospora sp.-derived resorcylic acid lactones with in vitro binding affinity for human opioid and cannabinoid receptors. Journal of Natural Products 76: 824–828.
Gong J, Chen C, Mo S, et al. (2019). Fusaresters A-E, new gamma-pyrones and polyketides from fungus Fusarium species Hungrl and structure revision of fusariumin D. Organic & Biomolecular Chemistry 17: 5526–5532.
Grove JF, Pople M (1979). Metabolic products of Fusarium larvarum Fuckel. The fusarentins and the absolute configuration of monocerin. Journal of the Chemical Society, Perkin Transactions 1 1979: 2048–2051.
Hestbjerg H, Nielsen KF, Thrane U, et al. (2002). Production of trichothecenes and other secondary metabolites by Fusarium culmorum and Fusarium equiseti on common laboratory media and a soil mattr agar: an ecological interpretation. Journal of Agricultural and Food Chemistry 50: 7593–7599.
Holenstein JE, Kern H, Stoessl A, et al. (1983). The marticins: Evidence for a mixed origin from the polyketide and tricarboxylic acid pathway by [2-13C1] and [1,2-13C2]-acetate incorporation experiment. Tetrahedron Letters 24: 4059–4061.
Ibrahim SRM, Abdallah HM, Mohamed GA, et al. (2016). Integracides H-J: New tetracyclic triterpenoids from the endophytic fungus Fusarium sp. Fitoterapia 112: 161–167.
Ibrahim SRM, Abdalla HM, Elkhayat GS, et al. (2018a). Fusaripeptide A, a new antifungal and anti-malarial cyclodepsipeptide from the endophytic fungas Fusarium sp. Journal of Asian Natural Products Research 20: 75–85.
Ibrahim SRM, Mohamed GA, Al Haidari RA, et al. (2018b). Fusarithioamide A, a new benzamide derivative from the endophytic fungus Fusarium chlamydosporium with potent cytotoxic and antimicrobial activity. Bioorganic & Medicinal Chemistry 26: 786–790.
Ichinoe M. (1978). Classification of mycotoxin-producing Fusarium species. Proceedings of the Japanese Association of Mycotoxicology 8: 1–5.
Ishii K, Sakai K, Ueno Y, et al. (1971). Solaniol, a toxic metabolite of Fusarium solani. Applied Microbiology 22: 718–720.
Ishii K, Ueno Y (1981). Isolation and characterization of 2 new trichothecenes from Fusarium sporotrichioides M-1-1. Applied and Environmental Microbiology 42: 541–543.
Jang JH, Asami Y, Jang JP, et al. (2011). Fusarisetin A, an acinar morphogenesis inhibitor from a soil fungus, Fusarium sp. FN080326. Journal of the American Chemical Society 133: 6865–6867.
Jiang Z, Barret MO, Boyd KG, et al. (2002). JM47, a cyclic tetrapeptide HC-toxin analogue from a marine Fusarium species. Phytochemistry 60: 33–38.
Kehelpannala C, Kumar NS, Jayasinghe L, et al. (2018). Naphthoquinone metabolites produced by Monacrosporium ambrosium, the ectosymbiont fungus of tea shot-hole borer, Euwallacea fornicahesi in stems of tea, Camellia sinensis. Journal of Chemical Ecology 44: 95–101.
Kimura Y, Hamasaki T, Nakajima H (1981). Isolation, identification and biological activities of 8-O-methyl javanicin produced by Fusarium solani. Agricultural and Biological Chemistry 45: 2653–2654.
Kornsakulkarn J, Dolsophan K, Boonyen N, et al. (2011). Dihydronaphthalenones from endophytic fungus Fusarium sp. BCC14842. Tetrahedron 67: 7540–7547.
Kulkarni GB, Sajjan S, Koregrudar JB (2011). Pathogenicity of indole-acetic acid producing fungus Fusarium delphinoides strain GPK towards chick pea and pigeon pea. European Journal of Plant Pathology 131: 355–369.
Kulkarni GB, Sanjeevkumar C, Kirankumar B, et al. (2013). Indole-3-acetic acid biosynthesis in Fusarium delphinoides strain GBK, a causal agent of wilt in chick pea. Applied Biochemistry and Biotechnology 169: 1292–1305.
Kurobane I, Vining LC, Mcinnes AG, et al. (1980). Metabolites of Fusarium solani related to dihydrofusarubin. Journal of Antibiotics 33: 1376–1379.
Kyekyeku JO, Kusari S, Adosraku RK, et al. (2017). Antibacterial secondary metabolites from an endophytic fungus, Fusarium solani JK10. Fitoterapia 119: 108–114.
Lauren D, Sayer ST, di Menna ME (1992). Trichothecene production by Fusarium species isolated from grain and pasture throughout New Zealand. Mycopathologia 120: 167–176.
Laurent D, Goasdoue N, Kohler F, et al. (1990). Characterization of cyclonerodiol isolated from corn infested by Fusarium moniliforme sheld.: One‐ and two‐dimensional 1H and 13C NMR study. Magnetic Resonance in Chemistry. 28: 662–664.
Lee HS, Lee C (2012). Structural analysis of a new cytotoxic demethylated analogue of neo-n-methylsansalvamide with a different peptide sequence produced by Fusarium solani isolated from potato. Journal of Agricultural and Food Chemistry 60: 4342–4347.
Lee YW, Mirocha CJ (1984). Production of nivalenol and fusarenone X by Fusarium tricinctum FN-2B on a rice substrate. Applied and Environmental Microbiology 48: 857–858.
Li G, Kusari G, Golz C, et al. (2016). Three cyclic pentapeptides and a cyclic lipopeptide produced by the endophytic Fusarium decemcellulare LG53. RSC Advances 6: 54092.
Li J, Liu S, Niu S, et al. (2009). Pyrrolidinones from the ascomycete fungus Albonectria rigidiuscula. Journal of Natural Products 72: 2184–2187.
Liu D, Li XM, Li CS, et al. (2013) Sesterterpenes and 2H‐pyran‐2‐ones (= α‐pyrones) from the mangrove‐derived endophytic fungus Fusarium proliferatum MA‐84. Helvetica Chimica Acta 96: 437–444.
Liu L-Y, Sun H, Griesinger C, et al. (2016a). The use of a combination of PRC and chiroptical spectroscopy for determination of the absolute configuration of fusariumin A from the fungus Fusarium sp. Natural Product Bioprospectives 6: 41–48.
Liu L-Y, Feng T, Li Z-H et al. (2018). Fusariumin B-D, three new alkylamino octanoylated derivatives from Fusarium species. Natural Product Communications 13: 23–24.
Liu S, Da H, Orfali RS, et al. (2016b). New fusaric acid derivatives from the endophytic fungus Fusarium oxysporum and their phytotoxicity to barley leaves. Journal of Agricultural and Food Chemistry 64: 3127–3132.
Maharjan S, Lee SB, Kim GJ, et al. (2020). Isolation of unstable isomers of lucilactaene and evaluation of anti-inflammatory activity of secondary metabolites produced by the endophytic fungus Fusarium sp. QF001 from the roots of Scutellaria bicalensis. Molecules 25: 923.
Malonek S, Rojas S, Hedden P, et al. (2005). Functional characterization of two cytochrome P450 monooxygeneases, P450-1 and P450-4, of the gibberellic acid gene cluster in Fusarium proliferatum (Gibberella fujikuroi MP-D). Applied and Environmental Microbiology 71: 1462–1472.
Marasas WFO, Nelson PE, Toussoun TA (1984). Toxigenic Fusarium species: Identity and mycotoxicology. Pennsylvania: Pensylvania University Press, 328 pp.
Matsuo H, Hirose T, Mokudai T, et al. (2020). Absolute structure and anti-oxidative activity of chaetochiversin C isolated from the fungal strain Neocosmospora sp. FKI-7792 by physicochemical screening. Journal of General and Applied Microbiology 66: 181–187.
Medentssev AG, Akimenko VK (1997). Effect of secondary metabolites and electron transfer inhibitors on naphthoquinone synthesis in Fusarium decemcellulare. Microbiology (Moscow) 66: 647–651.
Munkvold GP (2017). Fusarium species and their associated mycotoxins. In Moretti A, Susca A (eds.). Mycotoxigenic fungi: methods and protocols. Methods in Molecular Biology 1542: 51–106, Amsterdam: Springer.
Nakajima H, Nishimura K, Hamasaki T, et al. (1987) Structure of neovasinin, a new metabolite produced by the fungus, Neocosmospora vasinfecta E.F. Smith, and its biological activity to lettuce seedlings. Agricultural and Biological Chemistry 51: 2831–2833.
Nakajima H, Hamasaki T, Tanaka K, et al. (1989). Production of cyclosporin by fungi belonging to the genus Neocosmospora. Agricultural and Biological Chemistry 53: 2291–2292.
Nakajima H, Shimomura K, Furumoto T, et al. (1995). Neovasipyridones A, B and C: Metabolites related to neovasinin, a phytotoxin of the fungus, Neocosmospora vasinfecta. Phytochemistry 40: 1643–1647.
Nenkep V, Yun K, Son BW (2016). Oxysporizoline, an antibacterial polycyclic quinazoline alkaloid from the marine-mudflat-derived fungus Fusarium oxysporum. Journal of Antibiotics 69: 709–711.
Niederer D, Tamm C, Zurchner W (1992). Nitrogen containing metabolites of Fusarium sambucinum. Tetrahedron Letters 33: 3997–4000.
Niu S, Tang X-X, Fan Z, et al. (2019). Fusarisolins A-E, polyketide from the marine-derived fungus Fusarium solani H918. Marine Drugs 17: 125.
Nonaka K, Chiba T, Suga T et al. (2015). Coculnol, a new penicillic acid produced by a co-culture of Fusarium solani FKI-0853 and Talaromyces sp. FKS-65. Journal of Antibiotics 68: 530–532.
O’Donnell K, McCormick SP, Busman M, et al. (2018). Marasas et al. 1984 “Toxigenic Fusarium species: Identity and mycotoxicology” revisited. Mycologia 110: 1058–1080.
Ohshima S, Yanagisawa M, Katoh A, Fujii T, et al. (1994) Fusarium merismoides CORDA NR 6356, the source of the protein kinase C inhibitor, azepinostatin. Taxonomy, yield improvement, fermentation and biological activity. Journal of Antibiotics 47: 639–647.
Oikawa T, Ito H, Asino H, et al. (1993). Radicicol, a microbial cell-differentiation modulator inhibits in-vitro angiogenese. European Journal of Pharmacology 241: 221–227.
Okada H, Nagashima M, Suzuki H, et al. (1996). BE-29602, a new member of the papulacandin family. Journal of Antibiotics 49: 103–106.
Parish CA, Smith SK, Calati K, et al. (2008). Isolation and structure elucidation of parnafungins, antifungal natural products that inhibit mRNA polyadenylation. Journal of the American Chemical Society 130: 7060–7066.
Pfiffner A (1963). Isolierung und Konstitutionenermittlung von Marticin und Isomarticin, zwei neuen Welketoxinen aus Fusarium martii. Dissertation No. 3666, Zürich: ETH.
Plattner PA, Nager U, Boller A (1948). Welkstoffe und Antibiotika. 7. Mitteilung. Über die Isolierung neuartiger Antibiotika aus Fusarien. Helvetica Chimica Acta 31: 594–602.
Reddy GL, Reddy SM. (1992). Production of IAA by some species of Fusarium. National Academy Science Letters, India 15: 247–249.
Redemann CT, Meuli LJ. (1959). Senecioate as a precursor of gibberellic acid in Fusarium moniliforme. Naturwissenschaften 46: 382–383.
Renner MK, Jensen PR, Fenical W (2000). Mangicols: structures and biosynthesis of a new class of sesterterpene polyols from a marine fungus of the genus Fusarium. Journal of Organic Chemistry 65: 4843–4852.
Roos A (1977). Physiology and pathogenicity of Neocosmospora vasinfecta EF Smith. PhD thesis, ETH Zurich, Switzerland.
Sawai K, Okuno T, Terada Y, et al. (1981). Isolation and properties of two antifungal substances from Fusarium solani. Agricultural and Biological Chemistry 45: 1223–1228.
Singh SB, Zink DL, Dombrowski AW, et al. (2003) Integracides; Tetracyclic triterpenoid inhibitors of HIV-1 integrase produced by Fusarium sp. Bioorganic & Medicinal Chemistry 11: 1577–1582.
Sørensen JL, Akk E, Thrane U, et al. (2013). Production of fusarielins by Fusarium. International Journal of Food Microbiology 160: 206–211.
Sørensen JL, Phipps RK, Nielsen KF, et al. (2009). Analysis of Fusarium avenaceum metabolite production during wet apple rot. Journal of Agricultural and Food Chemistry 57: 1032–1039.
Tadpetch K, Chukong C, Jeanmard L, et al. (2015). Cytotoxin naphthoquinones and new succininate esters from the soil fungus Fusarium solani PSU-RSPG227. Phytochemistry Letters 11: 106–110.
Takemoto K, Kamisuki S, Chio PT, et al. (2014). Bioactive dihydronaphthoquinone derivatives from Fusarium solani. Journal of Natural Products 77: 1992–1996.
Tatsuno T, Saito M, Enomoto M, et al. (1968). Nivalenol, a toxic principle of Fusarium nivale. Chemical and Pharmaceutical Bulletin 16: 2519–2520.
Thrane U, Hansen U. 1995. Chemical and physiological characterization of toxins in the Fusarium sambucinum complex. Mycopathologia 129: 183–190.
Thrane U, Adler A, Clasen P-F, et al. (2004). Diversity of metabolite production by Fusarium langsethiae, Fusarium poae and Fusarium sporotrichioides. International Journal of Food Microbiology 95: 257–266.
Urry WH, Wehrmeister HL, Hodge EB, et al. (1966) The structure of zearalenone. Tetrahedron Letters 7: 3109–3114.
Ueno Y, Fukushima K (1968). Inhibition of protein and DANN synthesis in Ehrlich ascites tumour by nivalenol a toxic principle of Fusarium nivale-growing rice. Experientia 24: 1032–1033.
Ueno Y, Ishii K, Sakai K, et al. (1972). Toxicological approaches to the metabolites of Fusarium. IV. Microbial survey on „bean hulls poisoning of horses“ with isolation of toxic trichothecenes, neosolaniol and T-2 toxin of Fusarium solani M-1-1. Japanese Journal of Experimental Medicine 42: 187–203.
Ueno Y, Sawano M, Ishii K (1975). Production of trichothecene mycotoxins by Fusarium species in shake culture. Journal of Applied Microbiology 30: 4–9.
Vesonder RF, Tjarks LW, Rohwedder WK, et al. (1979). Equisetin, an antibiotic from Fusarium equiseti NRRL 5537, identified as a derivative of n-methyl-2,4-pyrollidone. Journal of Antibiotics 32: 759–761.
Von Bargen KW, Niehaus EM, Bergander K, et al. (2013). Structure elucidation and antimalarial activity of apicidin F: an apicidin-like compound produced by Fusarium fujikuroi. Journal of Natural Products 76: 2136–2140.
Wen H, Li Y, Liu X, et al. (2015). Fusagerins A-F, novel alkaloids from the fungus Fusarium sp. Natural Product Bioperspectives 5: 195–203.
Wollenberg RD, Saei W, Westphal KR, et al. (2017). Chrysogine biosynthesis is mediated by a two-module non-ribosomal peptide synthase. Journal of Agricultural and Food Chemistry 80: 2131–2135.
Yan C, Liu W, Li J, et al. (2018). Bioactive terpenoids from Santalum album derived endophytic fungus Fusarium YD-2. RCS Advances 8: 14823.
Yang SX, Gao JM, Zhang QA, et al. (2011). Toxic polyketide produced by Fusarium species, an endophytic fungus isolated from Melia azedarach. Biorganic & medicinal Chemistry Letters 21: 1887–1889.
Yoshizawa T, Morooka N (1973). Deoxynivalenol and its monoacetate: new mycotoxins from Fusarium roseum and moldy barley. Agricultural and Biological Chemistry 37: 2933–2934.
Zhou G, Qiao L, Zhang X, et al. (2019). Fusaricates H-K and fusalanones A-B from a mangrove endophytic fungus Fusarium solani HDN15-410. Phytochemistry 158: 13–19.
Zhu X, Zhang Y, Xie Z, et al. (2018). Fusarihexins A and B: Novel hexadepsipeptides from the mangrove endophytic fungus Fusarium sp. R5 with antifungal activities. Planta Medica 84: 1355–1362.
